# Supplementary material for: Exploring stress, cognitive, and affective mechanisms of the relationship between interpersonal trauma and opioid misuse
Source: PLoS One. 2020 May 15;15(5):e0233185. doi: 10.1371/journal.pone.0233185 (PMC7228080; doi:10.1371/journal.pone.0233185)
Supplement: S2 Table — (XLSX) [file pone.0233185.s002.xlsx]

## Sheet: opioids_finaldataset_03302020
Sex	Race	OpioidMisuse	OpioidRx	Age	ACE_Sum	CTS_sum	SES_sum	Stress_Sum	Cognition_Sum	PTSD_Sum	PainScale_1	Depression_Sum
1	1	0	0	20	2	7	3	28	24	6	5	10
1	1	0	0	18	7	48	25	25	34	19	3	21
1	2	0	0	24	10	44	33	30	24	32	3	22
1	1	0	0	28	6	1	8	31	37	8	3	16
2	3	0	0	19	0	21	21	21	28	3	1	8
2	2	0	0	19	2	3	16	18	40	19	0	8
2	4	0	0	34	2	15	44	24	35	29	3	12
1	2	0	0	19	1	27	4	25	22	0	0	10
2	3	0	0	19	1	30	45	17	34	2	0	8
2	3	0	0	18	1	22	27	17	32	6	0	11
2	4	0	0	20	0	17	12	15	33	10	0	8
2	3	0	0	46	4	24	13	25	32	20	2	9
2	3	0	0	21	0	34	51	16	31	7	1	8
2	3	0	0	24	2	10	45	18	40	0	0	8
2	3	0	0	27	9	25	63	14	40	23	0	8
1	3	0	0	18	4	23	10	38	17	35	0	35
2	5	0	0	53	8	84	45	30	30	5	10	12
2	2	0	0	21	3	9	27	16	40	2	0	8
1	5	0	0	21	9	46	39	33	27	36	7	22
2	4	0	0	18	0	6	3	27	31	7	1	10
2	3	0	0	37	5	14	9	27	40	1	3	19
2	3	0	0	20	0	22	8	17	37	8	0	8
2	3	0	0	23	4	27	39	21	40	1	0	8
2	3	0	0	23	3	45	57	19	33	7	0	8
1	1	0	0	23	0	9	3	11	40	2	0	8
2	3	0	0	22	3	5	18	18	40	19	0	9
2	3	0	0	30	6	75	15	45	18	64	6	38
1	3	0	0	18	17	51	39	33	26	39	6	26
1	1	0	0	30	10	64	35	31	25	38	5	23
1	3	0	0	23	0	16	11	31	26	22	1	22
1	1	0	0	20	2	2	1	21	40	10	0	10
2	4	0	0	19	4	28	51	21	33	20	0	8
2	2	0	0	22	7	0	13	28	29	35	2	26
1	2	0	0	27	6	5	1	30	30	40	6	21
2	3	0	0	19	2	55	45	22	30	14	2	8
1	4	0	0	38	10	32	6	34	20	30	2	15
2	2	0	0	28	12	0	47	32	23	21	6	16
2	2	0	0	46	7	36	43	28	32	16	2	13
2	1	0	0	20	0	50	56	22	33	34	0	8
2	1	0	0	20	4	5	4	34	20	29	6	24
2	4	0	0	21	4	2	8	39	16	18	3	15
1	3	0	0	22	10	50	43	35	21	47	4	29
2	3	0	0	24	0	0	18	27	16	3	1	9
2	3	0	0	27	6	46	43	29	31	19	4	19
2	3	0	0	20	0	0	32	27	40	20	4	10
1	3	0	0	26	4	12	35	17	40	18	0	8
2	3	0	0	20	3	40	57	25	33	17	0	8
2	3	0	0	21	2	0	58	23	33	27	0	8
2	3	0	0	32	4	11	33	15	40	0	0	8
2	2	0	0	26	11	50	68	48	25	69	2	38
1	3	0	0	25	7	16	15	32	24	35	2	23
1	2	0	0	25	11	3	8	36	8	47	6	33
1	3	0	0	23	10	30	1	28	40	21	5	8
2	4	0	0	32	4	70	81	42	19	47	2	20
2	5	0	0	25	2	0	5	24	34	16	1	12
2	3	0	0	28	3	27	16	34	22	30	4	25
2	3	0	0	48	11	70	105	36	16	56	8	31
2	3	0	0	25	3	23	3	32	39	9	0	10
2	1	0	0	21	6	5	2	39	23	52	2	21
2	3	0	0	58	7	7	3	31	29	37	2	18
2	3	0	0	36	13	31	4	39	19	51	3	32
2	3	0	0	31	5	38	6	35	29	22	4	17
2	3	0	0	27	3	29	20	27	30	10	0	13
2	3	0	0	24	3	38	24	35	33	13	1	9
2	3	0	0	23	2	26	17	35	22	10	2	8
2	3	0	0	24	9	36	7	17	40	7	0	8
2	3	0	0	20	1	25	39	27	33	39	0	8
2	1	0	0	20	9	28	2	40	31	41	5	33
2	2	0	0	32	10	74	51	34	37	44	1	30
2	3	0	0	22	2	20	60	18	40	2	0	8
2	3	0	0	29	4	1	17	34	16	16	3	23
2	4	0	0	20	4	1	2	26	40	8	2	10
2	3	0	0	36	11	6	18	28	30	18	1	18
2	3	0	0	19	7	53	32	36	25	46	1	23
1	3	0	0	52	12	13	18	33	23	17	6	13
2	3	0	0	23	1	0	21	38	14	36	3	31
2	3	0	0	24	5	60	42	40	16	62	2	30
3	3	0	0	23	12	6	14	38	14	34	3	17
2	3	0	0	25	4	27	44	34	20	32	0	18
2	3	0	0	19	3	0	43	29	24	9	2	16
2	3	0	0	25	15	15	105	37	20	38	3	28
2	3	0	0	23	10	15	17	45	10	33	1	34
2	3	0	0	25	7	4	3	43	12	46	2	22
2	3	0	0	21	12	13	38	41	17	60	7	34
3	3	0	0	26	7	81	38	43	24	71	6	40
2	3	0	0	33	2	17	5	37	20	11	2	9
1	3	0	0	43	8	43	2	33	20	45	4	10
1	1	0	0	20	4	9	25	32	22	20	6	16
1	2	0	0	21	3	23	6	30	28	17	4	21
2	3	0	0	21	5	27	29	40	32	3	1	9
2	3	0	0	55	11	61	52	44	27	66	1	26
2	3	0	0	24	8	69	15	43	10	60	4	23
2	3	0	0	28	0	36	39	29	38	20	2	16
1	2	0	0	26	3	0	5	32	32	0	4	26
2	3	0	0	25	16	46	28	38	15	42	3	15
2	3	0	0	26	9	11	14	37	22	43	1	19
3	3	0	0	24	5	26	31	37	9	38	5	34
1	5	0	0	24	9	3	0	26	28	0	0	25
2	3	0	0	29	2	2	0	28	36	27	0	22
1	4	0	0	54	0	21	0	20	38	9	1	8
2	2	0	0	51	2	15	0	21	23	7	0	8
2	3	0	0	32	0	10	0	19	32	10	1	8
2	3	0	0	49	16	6	0	22	39	5	0	8
1	3	0	0	21	7	6	0	29	28	40	7	27
2	1	0	0	20	6	1	0	28	21	19	1	18
1	2	0	0	29	2	35	0	20	29	8	0	8
1	3	0	0	19	3	9	0	23	38	0	0	8
1	3	0	0	21	0	9	0	15	39	2	0	8
2	5	0	0	33	9	2	0	28	38	6	3	10
1	3	0	0	38	7	20	0	33	24	46	6	27
1	3	0	0	38	9	13	0	27	26	31	7	19
2	5	0	0	20	0	17	0	15	40	2	0	8
2	1	0	0	19	11	0	0	32	38	22	4	14
1	3	0	0	25	12	0	0	41	10	74	0	36
1	1	0	0	20	6	22	0	29	29	24	4	17
2	3	0	0	25	1	17	0	33	28	47	2	27
1	1	0	0	22	4	38	0	31	21	35	0	20
3	3	0	0	20	6	9	0	38	9	45	3	26
1	3	0	0	20	6	5	0	32	25	45	6	27
2	3	0	0	22	6	0	0	40	26	41	1	28
2	1	0	0	24	7	10	0	32	37	31	6	22
1	3	0	0	24	9	8	0	29	30	17	3	12
2	4	0	0	22	2	7	0	29	31	7	1	10
2	1	0	0	20	10	12	0	29	32	47	1	24
2	2	0	0	29	11	9	0	45	10	60	7	28
1	3	0	0	19	5	0	0	31	31	10	4	8
2	5	0	0	47	2	20	0	26	40	4	8	32
1	2	0	0	24	4	0	0	34	32	5	1	21
2	3	0	1	77	11	7	0	45	8	36	7	17
2	3	0	1	22	2	10	45	17	32	4	0	8
2	2	0	1	20	1	20	4	21	35	17	1	11
2	4	0	1	37	2	39	21	31	23	28	3	26
2	2	0	1	20	1	19	30	20	40	9	4	8
2	3	0	1	52	8	81	84	29	40	5	7	13
2	3	0	1	51	4	83	66	21	33	28	2	8
2	3	0	1	27	2	13	14	28	28	11	3	20
3	3	0	1	24	2	0	27	28	34	15	3	16
2	3	0	1	28	1	0	4	26	28	9	6	8
2	1	0	1	22	3	5	11	31	30	30	3	22
1	2	0	1	20	10	19	0	25	40	0	0	9
2	5	0	1	50	6	17	0	25	21	7	5	8
3	3	0	1	25	4	0	0	43	14	59	4	25
2	3	0	1	22	1	75	42	19	39	20	1	8
2	2	0	1	38	4	40	22	20	32	26	1	9
2	2	0	1	52	11	25	18	37	11	54	9	31
1	1	0	1	47	2	13	0	11	40	0	1	8
1	1	0	1	28	8	9	0	37	24	66	3	34
1	3	0	1	46	8	44	0	43	12	50	6	29
2	1	0	1	21	4	19	0	31	24	15	1	13
3	3	0	1	26	4	14	0	42	19	43	1	31
2	5	0	1	28	15	77	75	33	27	42	2	23
2	3	0	1	26	10	0	12	37	12	57	7	27
2	3	0	1	19	8	0	2	42	24	30	2	15
2	3	0	1	19	7	4	0	29	40	10	5	16
1	1	0	1	22	10	0	0	16	40	3	0	8
2	3	0	1	51	2	84	80	21	33	26	3	12
1	3	0	1	46	16	63	65	43	36	75	7	40
1	3	0	1	38	13	0	3	39	25	55	8	32
2	3	0	1	29	8	14	59	45	18	78	7	31
1	3	0	1	21	8	17	0	29	27	12	1	18
2	3	0	1	62	5	4	0	20	35	14	9	12
2	5	0	1	22	8	0	0	33	24	50	6	32
2	1	0	1	20	2	5	4	30	25	33	7	23
1	3	0	1	30	10	22	27	34	31	36	6	22
2	3	0	1	19	7	9	7	33	28	34	3	21
1	3	0	1	53	9	43	3	28	28	26	7	16
1	5	0	1	26	0	27	0	20	40	0	4	9
2	3	0	1	23	6	86	60	32	24	22	3	18
2	2	0	1	27	3	47	29	34	28	27	6	11
1	2	0	1	20	13	66	29	39	12	53	5	28
1	5	0	1	22	2	56	0	25	30	13	3	9
1	3	0	1	22	1	9	4	17	32	3	4	10
2	3	0	1	26	10	62	75	32	31	20	4	26
1	3	0	1	59	2	13	0	19	31	2	3	8
1	3	0	1	54	13	29	0	35	19	15	9	16
1	4	1	0	26	9	32	3	27	34	0	6	16
2	3	1	0	24	1	86	105	36	24	40	7	32
2	3	1	0	28	4	4	10	28	39	9	1	14
2	2	1	0	20	0	4	10	15	40	7	0	8
2	3	1	0	32	4	45	75	22	33	17	0	9
2	3	1	0	23	3	88	75	30	33	34	1	29
1	4	1	0	25	9	54	3	40	22	26	4	21
2	3	1	0	20	5	25	51	22	33	31	1	19
1	4	1	0	26	2	39	2	35	31	33	6	34
2	3	1	0	19	7	71	84	39	17	28	9	32
2	3	1	0	41	7	44	13	35	13	18	2	17
2	3	1	0	26	13	11	11	40	9	70	2	29
2	3	1	0	19	6	37	56	44	10	62	0	30
1	2	1	0	27	6	45	0	39	25	19	6	35
2	1	1	0	20	1	16	0	21	40	8	0	8
1	4	1	0	55	2	38	0	35	22	19	8	12
1	3	1	0	18	7	22	0	28	40	21	1	37
1	2	1	0	56	3	26	0	40	24	20	8	26
1	2	1	0	43	8	53	0	39	17	18	4	39
1	2	1	0	46	1	48	0	37	33	6	7	27
1	4	1	0	41	12	45	0	37	25	41	8	16
2	1	1	1	43	2	24	25	18	36	7	1	8
3	3	1	1	23	8	15	10	41	38	47	9	40
2	3	1	1	37	4	2	28	35	31	26	7	30
2	3	1	1	39	17	79	105	29	20	34	7	11
2	2	1	1	30	15	22	0	41	17	20	1	17
2	3	1	1	23	14	9	24	37	21	62	2	20
2	3	1	1	38	14	61	35	34	16	38	7	22
1	3	1	1	18	3	12	0	19	40	3	2	9
2	3	1	1	20	6	19	20	43	24	60	3	35
1	3	1	1	55	16	69	51	35	24	23	5	19
2	3	1	1	24	15	44	57	29	29	34	6	20
2	5	1	1	36	15	48	50	30	26	30	8	20
1	3	1	1	28	2	41	10	37	17	42	7	32
1	3	1	1	25	8	36	30	29	30	33	5	16
2	4	1	1	32	15	59	60	28	21	35	7	26
1	2	1	1	38	11	17	3	41	12	0	9	33
1	1	1	1	23	14	26	1	38	23	20	5	19
3	5	1	1	36	14	52	76	34	26	40	4	24
2	4	1	1	23	9	35	61	35	25	61	1	21
1	1	1	1	19	10	45	0	29	17	44	6	31
2	2	1	1	29	5	73	60	37	24	41	9	30
2	3	1	1	20	10	0	0	31	29	5	4	11
1	3	1	1	47	12	63	0	34	17	44	9	24
1	3	1	1	20	8	42	10	30	18	40	6	24
2	4	1	1	29	13	46	47	31	20	40	7	25
2	2	1	1	29	11	66	75	28	40	23	5	16
2	3	1	1	25	13	82	65	41	23	20	8	32
1	2	1	1	48	13	52	0	42	12	39	10	31
1	2	1	1	23	10	28	0	41	16	55	7	32
1	2	1	1	19	9	54	49	32	22	49	7	23
2	4	1	1	27	12	84	34	36	26	40	5	28
1	3	1	1	26	14	44	0	41	15	40	8	32
2	3	1	1	24	13	60	105	41	22	19	6	25
1	2	1	1	27	4	28	0	37	22	3	10	18

## Sheet: opioids_codebook
Variable Name	Label	Value
Sex	What is your sex/gender?	1=male
		2=female
Race	What is your race/ethnicity?	1=Asian
		2=African American/Black
		3=White, non-Hispanic
		4=Hispanic/Latino, White
		5=Multiple Races/Other
OpioidMisuse	OpioidMisuse=1 if participant scores ≥21 on the PROMIS® Prescription Pain Medication Misuse 7a Scale OR reported past year heroin use OR reported using prescription pain medication that was not prescribed to them by a doctor, nurse practitioner, etc. in the past year.	0=no opioid misuse
		1=opioid misuse
OpioidRx	In the past year, did you have a prescription for pain medication?	0=no
		1=yes
Age	What is your current age?
ACE_Sum	Sum score of 17 items on the Adverse Childhood Experiences Scale	Range: 0-17
CTS_sum	Sum score of 32 items on the Conflict Tactics Scale	Range: 0-96
SES_sum	Sum score of 35 items on the Sexual Experiences Survey	Range: 0-105
Stress_Sum	Sum score of 10 items on the NIH Toolbox Perceived Stress Scale	Range: 10-50
Cognition_Sum	Sum score of 8 items on the PROMIS® Cognitive Function 8a Scale	Range: 8-40
PTSD_Sum	Sum score of 20 items on the PTSD Checklist for DSM-5	Range: 0-80
PainScale_1	In the past 7 days - How would you rate your pain on average?	Range: 0-10
Depression_Sum	Sum score of 8 items on the PROMIS® Depression 8a Scale	Range: 8-40
